# Supplementary material for: Spatial Network Mapping of Pulmonary Multidrug-Resistant Tuberculosis Cavities Using RNA Sequencing
Source: Am J Respir Crit Care Med. 2019 Aug 1;200(3):370–80. doi: 10.1164/rccm.201807-1361OC (PMC6680310; doi:10.1164/rccm.201807-1361OC)
Supplement: Supplements [file rccm.201807-1361OC_dheda_supplementary_table_e2.xlsx]

## Sheet: AvU_canonical_pathways.txt
Â© 2000-2016 QIAGEN. All rights reserved.
	Activation z-score						-log P						p-value <= 0.01
Canonical Pathway	Normal-appearing	Cavity wall	Air-caseum interface	Airways	Sputum		Normal-appearing	Cavity wall	Air-caseum interface	Airways	Sputum
14-3-3-mediated Signaling	2	2.64575	2.11058	2.52982	2.64575		2.9886	1.31497	0	0	0.573123
1D-myo-inositol Hexakisphosphate Biosynthesis II (Mammalian)	0	0	N/A	N/A	0		0	0	0	0	0
Acetyl-CoA Biosynthesis I (Pyruvate Dehydrogenase Complex)	0	0	N/A	N/A	0		0	0	0	0	0
Actin Cytoskeleton Signaling	2.12132	2.5	-0.493197	0.468521	1.96396		1.48631	1.06062	0.77626	1.13745	1.12226
Actin Nucleation by ARP-WASP Complex	N/A	2	2.44949	3.4641	2		0.587729	0.353841	0	0.349301	0
Activation of IRF by Cytosolic Pattern Recognition Receptors	N/A	0.83205	-2.35702	-0.816497	-1.2792		0.545897	4.30561	1.29249	3.52915	8.9383
Acute Phase Response Signaling	2.52982	2.83683	0.870388	2.74398	2.2		3.71045	3.68359	1.21579	1.3416	4.21212
Acyl-CoA Hydrolysis	0	0	N/A	N/A	0		0	0	0	0	0
Adenine and Adenosine Salvage I	0	0	0	N/A	0		0	0	0	0.443563	0
Adenine and Adenosine Salvage III	0	0	0	N/A	0		0	0	0	0	0
Agrin Interactions at Neuromuscular Junction	N/A	N/A	0.333333	1.66667	N/A		0.943828	0	0	0	0
Airway Inflammation in Asthma	0	0	N/A	N/A	0		0	0	0.222435	0.228732	0
Airway Pathology in Chronic Obstructive Pulmonary Disease	0	N/A	N/A	N/A	N/A		0	0.405073	0.672404	1.24948	1.62002
Aldosterone Signaling in Epithelial Cells	N/A	N/A	-1.13389	-0.447214	N/A		3.46198	1.99767	0	0	1.08346
AMPK Signaling	N/A	N/A	-1.50756	-1.26491	0		0	0	0	0	0
Amyloid Processing	0	N/A	-1.34164	N/A	N/A		0	0	0	0	0
Amyotrophic Lateral Sclerosis Signaling	0	N/A	N/A	N/A	N/A		0	0.631014	3.59576	1.63577	0.949117
Androgen Biosynthesis	0	0	N/A	N/A	0		0	0	0.340171	0	0
Androgen Signaling	N/A	1.13389	0	0.333333	1.63299		0.889905	2.18076	0	0	0.674113
Angiopoietin Signaling	0	N/A	-1.63299	-1.13389	-1		0	0	0	0	0
Antioxidant Action of Vitamin C	0	-2.23607	0.333333	-0.301511	-0.707107		0	0.662835	0	0	0.763756
Antiproliferative Role of Somatostatin Receptor 2	N/A	0	-0.377964	0.447214	N/A		0	0.811639	0	0	0
Apoptosis Signaling	N/A	-1	-1.73205	-1.94145	-1		0	1.07156	0	0	0.496583
April Mediated Signaling	N/A	0.816497	N/A	0.816497	0.816497		0.842892	1.59351	0	0	1.02236
Arginine Biosynthesis IV	0	N/A	N/A	N/A	N/A		0	1.33055	0.449484	1.00469	1.07481
Arginine Degradation I (Arginase Pathway)	0	N/A	0	N/A	N/A		0	0.65524	0	0.228732	0.528878
Arginine Degradation VI (Arginase 2 Pathway)	0	N/A	0	N/A	N/A		0	0.50486	0	0	0.388083
Arsenate Detoxification I (Glutaredoxin)	0	N/A	N/A	N/A	N/A		0	0.65524	0.222435	0.742603	0.528878
Ascorbate Recycling (Cytosolic)	0	N/A	N/A	N/A	N/A		0	0.767114	0.304297	0.982773	0.635756
Asparagine Degradation I	0	0	N/A	0	0		0	0	0.435467	0	0
Aspartate Biosynthesis	0	0	N/A	N/A	N/A		0	0	0.304297	0.311452	0.635756
Aspartate Degradation II	0	0	N/A	N/A	N/A		0	0	0.361378	0	0.338373
ATM Signaling	N/A	0	0.816497	0.816497	0		1.69889	1.18913	0	0	0.924843
autophagy	0	N/A	N/A	N/A	N/A		0	0	0	0	0
B Cell Receptor Signaling	2.23607	3.4641	2	3.1305	3.05085		0.736603	0.624291	0	0	0.328705
Basal Cell Carcinoma Signaling	0	N/A	-1.94145	-1.73205	0		0	0	0	0	0.445085
BER pathway	0	N/A	N/A	N/A	N/A		0	0.277621	0	0	0
BMP signaling pathway	N/A	2	0	0	2		0	0	0	0	0
Calcium Signaling	N/A	2.12132	-3.33333	-3.30748	0.632456		0.455891	0.822535	3.77432	4.64145	1.55794
Calcium Transport I	0	N/A	N/A	N/A	N/A		0	0.332759	0.474646	0.917463	1.34395
Calcium-induced T Lymphocyte Apoptosis	N/A	N/A	N/A	0	N/A		2.45837	2.63223	0.273549	0.428415	2.55747
cAMP-mediated signaling	1	0.301511	-4.06081	-2.82843	-1.06904		0.277196	0	1.23345	1.23169	0
Cardiac Hypertrophy Signaling	2.44949	3.74166	-0.365148	0.730297	2		1.02597	0.584818	0	0	0.315237
Cardiac Î²-adrenergic Signaling	N/A	0.447214	-3.1305	-1.69775	-0.377964		0	0.555254	0.274004	0	0
Cardiomyocyte Differentiation via BMP Receptors	0	0	N/A	-2	N/A		0	0	0.248994	0.485543	0
Catecholamine Biosynthesis	0	0	N/A	N/A	0		0	0	1.53953	0.742603	0
CD27 Signaling in Lymphocytes	N/A	1.34164	N/A	1	1.34164		0.646279	1.95747	0	0	1.21558
CD28 Signaling in T Helper Cells	N/A	2.64575	1.66667	2.88675	2.33333		2.41641	3.82916	0	0.300391	2.96112
CD40 Signaling	N/A	0.707107	0.377964	1	0.707107		0.507869	1.8378	0	0	1.0675
Cdc42 Signaling	2	2.3094	1.41421	1.70561	2.13809		8.07466	9.91425	2.03358	2.98894	7.76324
CDK5 Signaling	N/A	0.447214	-1.41421	-0.258199	0		0.287124	0	0	0	0
CDP-diacylglycerol Biosynthesis I	0	0	N/A	0	0		0	0	0	0	0
Cell Cycle Control of Chromosomal Replication	0	N/A	N/A	N/A	N/A		0	0.307186	0	0	0
Cell Cycle Regulation by BTG Family Proteins	N/A	N/A	0	0	N/A		0.900844	0.447583	0	0	0
Cell Cycle: G1/S Checkpoint Regulation	N/A	0.333333	0.333333	0.333333	1.13389		1.00376	2.36171	0	0	0.806729
Cell Cycle: G2/M DNA Damage Checkpoint Regulation	N/A	0.816497	1	1	0.816497		0.671941	1.1296	0	0	0.645413
Ceramide Degradation	0	N/A	N/A	N/A	N/A		0	0.50486	0.449484	0.462435	0.388083
Ceramide Signaling	N/A	2.64575	3	3	2.64575		0.7789	0.67756	0	0	0.290404
Chemokine Signaling	1.34164	1.66667	0	1.21268	1.26491		2.16301	1.67783	0.513864	0.726796	1.24706
Cholecystokinin/Gastrin-mediated Signaling	2	2.23607	-1	0.5	0.707107		0.989239	0	0	0	0
Chondroitin and Dermatan Biosynthesis	0	0	0	N/A	0		0	0	0	0	0
Chondroitin Sulfate Biosynthesis	0	0	N/A	N/A	N/A		0	0	0	0	0
Chondroitin Sulfate Biosynthesis (Late Stages)	0	0	N/A	N/A	N/A		0	0	0.253144	0	0
Chondroitin Sulfate Degradation (Metazoa)	0	N/A	N/A	N/A	N/A		0	2.21042	0.575164	1.00363	1.0481
Citrulline Biosynthesis	0	N/A	N/A	N/A	N/A		0	1.09436	0.293022	0.6921	0.297345
Citrulline Degradation	0	0	N/A	N/A	0		0	0	0.689708	0.69883	0
Citrulline-Nitric Oxide Cycle	0	0	N/A	0	0		0	0	0	0	0
Cleavage and Polyadenylation of Pre-mRNA	0	N/A	N/A	N/A	N/A		0	0.277621	0.340171	0.354674	0.573667
CNTF Signaling	0	N/A	0.447214	1.34164	N/A		0	0	0	0	0
Coagulation System	N/A	-0.447214	-1.73205	-1.1547	-0.816497		1.63347	1.23642	1.40088	1.46472	1.1619
Colanic Acid Building Blocks Biosynthesis	0	0	0	N/A	0		0	0	0	0	0
Colorectal Cancer Metastasis Signaling	2.44949	4.3589	-0.480384	2.77746	3.4		0.943534	1.38218	0	0	1.30193
Complement System	N/A	1.66667	1.26491	0.57735	1.26491		0.880857	3.64574	2.07136	3.66632	3.2485
Corticotropin Releasing Hormone Signaling	N/A	2.44949	-1.60591	0	1.41421		1.39187	0.944296	0.469051	0	0.947817
CREB Signaling in Neurons	N/A	2.23607	-3.28634	-2.35339	0.707107		0.241765	0.34903	0.770031	0.436786	0
CXCR4 Signaling	2.23607	3	1.34164	1.87663	2.33333		1.75681	0.688612	0	0	0
Cyclins and Cell Cycle Regulation	0	0	-0.377964	-0.377964	N/A		0	0.298504	0	0	0
Cysteine Biosynthesis III (mammalia)	0	N/A	N/A	N/A	N/A		0	0	0	0	0
D-glucuronate Degradation I	0	N/A	N/A	N/A	N/A		0	0.767114	0.304297	0.311452	0.635756
D-myo-inositol (1,3,4)-trisphosphate Biosynthesis	0	0	N/A	N/A	0		0	0	0	0	0
D-myo-inositol (1,4,5)-Trisphosphate Biosynthesis	0	N/A	N/A	N/A	N/A		0	0	0	0	0
Death Receptor Signaling	N/A	0	-0.534522	0.258199	0		0.666929	2.95485	0	0	1.71619
Dendritic Cell Maturation	3	4.64238	2.1974	3.39467	3.45238		2.51213	7.01245	0.552336	1.30431	8.34367
Dermatan Sulfate Biosynthesis	0	0	N/A	N/A	N/A		0	0	0	0	0
Dermatan Sulfate Biosynthesis (Late Stages)	0	0	N/A	N/A	N/A		0	0	0.455606	0	0
Dermatan Sulfate Degradation (Metazoa)	0	N/A	N/A	N/A	N/A		0	2.08536	0.499378	0.8864	0.970187
DNA damage-induced 14-3-3Ïƒ Signaling	0	0	N/A	N/A	0		0	0	0	0	0
DNA Methylation and Transcriptional Repression Signaling	0	0	N/A	N/A	N/A		0	0	0	0	0
Docosahexaenoic Acid (DHA) Signaling	0	N/A	N/A	N/A	N/A		0	0	0	0	0
Dolichyl-diphosphooligosaccharide Biosynthesis	0	N/A	N/A	N/A	0		0	0.332759	0	0	0
Dopamine Receptor Signaling	0	N/A	-2.32379	-1.50756	-1		0	0	0.843316	0.570323	0
Dopamine-DARPP32 Feedback in cAMP Signaling	N/A	1	-0.57735	-0.208514	0.774597		0	0.317044	0.724946	0.479028	0.775934
dTMP De Novo Biosynthesis	0	N/A	0	0	0		0	0.571256	0	0	0
EGF Signaling	N/A	N/A	0	2	N/A		0.587729	0	0	0	0
Eicosanoid Signaling	0	N/A	-1.13389	-1.13389	-1		0	0	0	0	0.580515
EIF2 Signaling	6.48074	7.14143	7.00539	7.2111	7.14143		69.3234	67.7818	28.2699	28.2819	54.8094
Embryonic Stem Cell Differentiation into Cardiac Lineages	0	N/A	N/A	N/A	N/A		0	0.332759	0.890984	1.48417	0.693367
Endothelin-1 Signaling	N/A	2.44949	0.408248	0.894427	1.26491		0.24483	0	0	0	0
eNOS Signaling	-1.34164	-1	-2.83683	-2.18282	-0.904534		2.00285	1.18165	0.834594	0.435819	0.792661
Ephrin B Signaling	N/A	0	-1.13389	0.707107	0		0.862579	1.13328	0.270285	0.548963	0.571654
ErbB2-ErbB3 Signaling	N/A	N/A	0.377964	2.23607	N/A		0.587729	0.601077	0	0	0
ErbB4 Signaling	0	N/A	-0.447214	N/A	N/A		0	0	0	0	0
ERK/MAPK Signaling	1.63299	2.35702	-0.342997	0.493197	0.852803		1.33227	2.03947	0	0.398297	1.63947
ERK5 Signaling	N/A	2.44949	2.52982	2.52982	2.64575		1.60549	1.44793	0.272414	0.300647	1.10149
Estrogen-Dependent Breast Cancer Signaling	N/A	2.23607	1.13389	1.88982	2		1.00376	0.476163	0	0	0
Estrogen-mediated S-phase Entry	N/A	0	0	0	N/A		0.459929	1.26729	0	0	0.484928
Ethanol Degradation II	0	N/A	N/A	N/A	N/A		0	0	0	0	0
Extrinsic Prothrombin Activation Pathway	N/A	N/A	0.447214	0.447214	N/A		0.607096	0.597851	1.52746	1.57436	0.836302
Factors Promoting Cardiogenesis in Vertebrates	0	N/A	N/A	N/A	N/A		0	0	0	0	0
Fatty Acid Activation	0	0	N/A	N/A	0		0	0	0.288877	0	0
Fatty Acid Biosynthesis Initiation II	0	0	0	N/A	0		0	0	0	0.443563	0
Fatty Acid Î±-oxidation	0	N/A	N/A	N/A	N/A		0	0.199132	0	0	0.40482
Fatty Acid Î²-oxidation I	0	0	N/A	N/A	0		0	0	0	0	0
Fc Epsilon RI Signaling	0	N/A	-1	-0.333333	-0.447214		0	0	0	0	0
FcÎ³ Receptor-mediated Phagocytosis in Macrophages and Monocytes	N/A	2.64575	1.94145	3.20713	3		0.311153	0.477523	0	0	0.420984
FcÎ³RIIB Signaling in B Lymphocytes	0	N/A	1	N/A	N/A		0	0	0	0	0
FGF Signaling	N/A	N/A	-2.88675	-1.73205	N/A		0	0	0	0	0
fMLP Signaling in Neutrophils	N/A	1.41421	0.57735	1.69775	1		0.248945	0.944296	0	0	0.543281
Folate Transformations I	0	0	0	N/A	0		0	0	0	0	0
G Beta Gamma Signaling	N/A	2	-0.727607	0.727607	0.816497		0	0.352832	0.361386	0.402284	0.33577
GABA Receptor Signaling	N/A	N/A	-3.1305	-3.35659	N/A		0.490127	0.430967	5.39238	4.09409	0.72793
GDNF Family Ligand-Receptor Interactions	N/A	N/A	0	0.301511	1		0.473162	0	0	0	0
GDP-glucose Biosynthesis	0	0	N/A	N/A	0		0	0	0	0	0
GDP-L-fucose Biosynthesis I (from GDP-D-mannose)	0	0	0	N/A	0		0	0	0	0.443563	0
Geranylgeranyldiphosphate Biosynthesis	0	N/A	N/A	N/A	N/A		0	0.65524	0.222435	0.228732	0.528878
Glioblastoma Multiforme Signaling	N/A	2.3094	0	1.70561	0.83205		0.32756	0.771492	0	0	0.351817
Glioma Invasiveness Signaling	N/A	0.447214	0	1.89737	1		1.10392	0.581364	0	0	0
Glioma Signaling	N/A	1.34164	-0.301511	0.333333	1		0	0	0	0	0
Glucocorticoid Biosynthesis	0	0	N/A	N/A	N/A		0	0	1.21981	1.24948	0.297345
Glucose and Glucose-1-phosphate Degradation	0	0	N/A	N/A	0		0	0	0	0	0
Glutamate Biosynthesis II	0	N/A	N/A	N/A	N/A		0	0.929999	0.435467	0.443563	0.79351
Glutamate Degradation II	0	0	N/A	N/A	N/A		0	0	0.304297	0.311452	0.635756
Glutamate Degradation III (via 4-aminobutyrate)	0	0	N/A	N/A	0		0	0	0	0	0
Glutamate Degradation X	0	N/A	N/A	N/A	N/A		0	0.929999	0.435467	0.443563	0.79351
Glutamate Dependent Acid Resistance	0	0	N/A	N/A	0		0	0	0.435467	0.443563	0
Glutamate Receptor Signaling	N/A	N/A	-3.63803	-3.20713	-1		0.200586	0.601077	6.72306	5.70229	1.02454
Glutamine Biosynthesis I	0	N/A	N/A	N/A	N/A		0	1.21768	0.689708	0.69883	1.07593
Glutamine Degradation I	0	N/A	N/A	N/A	0		0	0.929999	0.435467	0.443563	0
Glutaryl-CoA Degradation	0	0	N/A	N/A	0		0	0	0	0	0
Glutathione Redox Reactions II	0	N/A	N/A	N/A	N/A		0	0.65524	0.222435	0.742603	0.528878
Glutathione-mediated Detoxification	0	N/A	N/A	N/A	N/A		0	0.756505	0.250913	0	0.862219
Glycerol Degradation I	0	0	N/A	N/A	0		0	0	0	0	0
Glycine Betaine Degradation	0	0	N/A	0	0		0	0	0	0	0
Glycine Biosynthesis III	0	0	N/A	N/A	N/A		0	0	1.37951	1.39775	0.79351
Glycine Cleavage Complex	0	0	N/A	N/A	0		0	0	0.449484	0.462435	0
Glycoaminoglycan-protein Linkage Region Biosynthesis	0	0	N/A	N/A	0		0	0	0	0	0
Glycogen Biosynthesis II (from UDP-D-Glucose)	0	0	N/A	N/A	0		0	0	0	0	0
GM-CSF Signaling	N/A	2	0.377964	1.66667	N/A		0	0.281853	0	0	0
GNRH Signaling	2	1.88982	-0.727607	0	1.88982		0.732538	0	0	0	0
GPCR-Mediated Integration of Enteroendocrine Signaling Exemplified by an L Cell	0	N/A	N/A	N/A	N/A		0	0	0.964301	0.650582	0
GPCR-Mediated Nutrient Sensing in Enteroendocrine Cells	0	N/A	N/A	N/A	N/A		0	0	0	0.405584	0
Granzyme B Signaling	0	N/A	N/A	N/A	N/A		0	0.597851	0	0	0.40482
Growth Hormone Signaling	N/A	0.707107	-0.301511	0.904534	1.41421		0.915661	1.2495	0	0	0.656553
Guanine and Guanosine Salvage I	0	0	0	N/A	0		0	0	0	0.443563	0
GÎ±12/13 Signaling	N/A	2.82843	2.29366	3	2.52982		0.470092	0.765617	0.277259	0.632075	0.557655
GÎ±i Signaling	N/A	N/A	-1.70561	-1.52753	-0.816497		0	0	0.39407	0.67858	0
GÎ±q Signaling	N/A	1.88982	-0.774597	0.471405	0		0.599294	0.579002	0	0	0
GÎ±s Signaling	N/A	0.816497	-3.27327	-2.23607	-0.447214		0.245064	0.480103	0.839604	0.919283	0
Hematopoiesis from Multipotent Stem Cells	0	0	N/A	N/A	0		0	0	0.663633	0.687092	0
Hematopoiesis from Pluripotent Stem Cells	0	N/A	N/A	N/A	N/A		0	0.604492	0	0.328335	0.324136
Heme Biosynthesis from Uroporphyrinogen-III I	0	0	0	N/A	0		0	0	0	0.228732	0
Heme Biosynthesis II	0	0	0	N/A	0		0	0	0	0	0
Heparan Sulfate Biosynthesis	0	0	N/A	N/A	N/A		0	0	0.34493	0	0
Heparan Sulfate Biosynthesis (Late Stages)	0	0	N/A	N/A	N/A		0	0	0.409746	0.300782	0
HER-2 Signaling in Breast Cancer	0	N/A	N/A	N/A	N/A		0	0	0	0	0
HGF Signaling	N/A	2.12132	1.73205	2.67261	1.88982		0.261004	1.30018	0	0	0.425373
HIPPO signaling	N/A	N/A	-0.377964	-0.816497	N/A		0	0.386155	0	0	0
Histidine Degradation III	0	0	N/A	N/A	0		0	0	0.672404	1.24948	0
Histidine Degradation VI	0	0	N/A	N/A	0		0	0	0.474646	0.491633	0
HMGB1 Signaling	2.23607	3.31662	0.727607	2.74563	2.52982		1.74485	1.26829	0	0.737145	0.392873
Human Embryonic Stem Cell Pluripotency	0	N/A	N/A	N/A	N/A		0	0	0	0	0
Huntington's Disease Signaling	N/A	N/A	-1.73205	-1.89737	N/A		2.64471	1.71707	0	0	0.577745
Hypoxia Signaling in the Cardiovascular System	N/A	2.12132	1.66667	1.89737	2.33333		3.08388	2.88911	0.888181	0.951365	3.2184
Hypusine Biosynthesis	0	N/A	N/A	N/A	N/A		0	0.767114	0.304297	0.311452	0.635756
iCOS-iCOSL Signaling in T Helper Cells	N/A	N/A	-0.816497	0.707107	1		1.4521	2.43773	0	0	1.60399
IGF-1 Signaling	N/A	0	-0.632456	0.707107	0.447214		2.13636	1.16203	0	0	0.722187
IL-1 Signaling	N/A	2.64575	-0.27735	1.73205	2.82843		0.666929	1.31536	0	0	0.634079
IL-15 Signaling	0	N/A	N/A	N/A	N/A		0	0.242133	0	0	0
IL-17A Signaling in Airway Cells	0	0.447214	-0.447214	0.377964	0		0	1.0392	0	0	0.779588
IL-2 Signaling	N/A	N/A	0.447214	1.34164	N/A		0.621949	0.39651	0	0	0
IL-22 Signaling	N/A	N/A	N/A	0	N/A		0.459929	0.365008	0	0	0.484928
IL-6 Signaling	1.88982	2.84019	-0.2	1.34715	1.78885		2.35384	2.77453	0.593944	0.799676	3.21298
IL-8 Signaling	2	3.74166	1.52753	3.4125	3		0.656835	1.28003	0	0	0.704948
IL-9 Signaling	N/A	1	-1	1.13389	1		0.343817	1.2821	0	0.27219	0.496768
ILK Signaling	3.20713	4.02492	0.685994	2.03026	2.85774		6.11684	3.21317	0.277096	1.19651	2.61306
Induction of Apoptosis by HIV1	0	0.632456	0.707107	0.632456	0.632456		0	3.13551	0	0	2.03449
Inhibition of Angiogenesis by TSP1	N/A	N/A	N/A	1	N/A		0.965322	0.232476	0	0	0.291868
iNOS Signaling	N/A	3.16228	2.12132	3.31662	3.16228		1.40227	5.21325	0.419916	1.13523	3.81184
Insulin Receptor Signaling	N/A	0	-0.27735	0	0.447214		0	0	0	0	0
Integrin Signaling	2	1.94145	0.19245	1.51186	1.60357		0.351588	0.701591	0	0	0
Interferon Signaling	0	2.11058	0.632456	1.60357	1.38675		0	6.13003	0.733343	3.11714	6.27689
Isoleucine Degradation I	0	0	N/A	N/A	0		0	0	0	0	0
JAK/Stat Signaling	1	1.1547	0	1.60357	1.50756		1.42076	2.91763	0	0	1.43149
Ketogenesis	0	0	N/A	0	0		0	0	0	0	0
L-carnitine Biosynthesis	0	0	N/A	0	0		0	0	0.304297	0	0
L-cysteine Degradation I	0	0	N/A	N/A	N/A		0	0	0.222435	0.228732	0.528878
L-dopachrome Biosynthesis	0	0	N/A	0	0		0	0	0.689708	0	0
Lactose Degradation III	0	0	N/A	N/A	0		0	0	0.222435	0.228732	0
Leukocyte Extravasation Signaling	1.34164	2.67261	0	2.19089	3.5		0.900938	1.34144	0	0.442998	1.2554
Leukotriene Biosynthesis	0	N/A	N/A	N/A	N/A		0	0.215751	0	0	0
LPS-stimulated MAPK Signaling	N/A	2.44949	1.13389	2.7136	2.44949		0.433848	0.552127	0	0	0
LPS/IL-1 Mediated Inhibition of RXR Function	N/A	1	1.06904	1.1547	1.34164		0	0	0.526418	0	0
LXR/RXR Activation	N/A	0.27735	-0.333333	-0.870388	0.688247		0.446124	1.50017	2.82247	3.00082	2.59166
Lymphotoxin Î² Receptor Signaling	0	N/A	N/A	1.34164	N/A		0	0.381735	0	0	0
Macropinocytosis Signaling	0	N/A	0.447214	1.63299	N/A		0	0	0	0	0
Melanocyte Development and Pigmentation Signaling	N/A	N/A	0	0.816497	N/A		0	0	0	0	0
Melanoma Signaling	0	N/A	N/A	N/A	N/A		0	0.3261	0	0	0
Melatonin Signaling	N/A	2	0	0.904534	2		0	0	0	0	0
Methionine Degradation I (to Homocysteine)	0	N/A	N/A	N/A	N/A		0	0.199132	0	0	0
Methionine Salvage II (Mammalian)	0	0	N/A	0	0		0	0	0.304297	0	0
Mevalonate Pathway I	0	0	N/A	N/A	0		0	0	0	0	0
MIF Regulation of Innate Immunity	2	3	0.57735	1.60357	1.73205		2.24511	3.19365	0.937853	1.61788	4.03165
MIF-mediated Glucocorticoid Regulation	N/A	2.44949	0	0.904534	1		0.94303	2.50492	0.660875	1.66669	3.58629
Mineralocorticoid Biosynthesis	0	0	N/A	N/A	N/A		0	0	1.44554	1.47686	0.338373
Mitochondrial L-carnitine Shuttle Pathway	0	0	N/A	N/A	0		0	0	0	0	0
Mitotic Roles of Polo-Like Kinase	N/A	N/A	0	0	N/A		0.517047	0	0	0	0
Molybdenum Cofactor Biosynthesis	0	N/A	N/A	N/A	N/A		0	0.65524	0.222435	0.228732	0.528878
Mouse Embryonic Stem Cell Pluripotency	N/A	3.4641	3.05085	3.29983	3.31662		0.30617	1.95299	0	0.282928	0.785346
mTOR Signaling	N/A	N/A	1	1	N/A		12.8587	13.4928	2.27533	3.4491	9.47175
NAD Biosynthesis from 2-amino-3-carboxymuconate Semialdehyde	0	0	N/A	0	0		0	0	0	0	0
NAD biosynthesis II (from tryptophan)	0	N/A	N/A	N/A	N/A		0	0.254675	0	0	0
NAD Biosynthesis III	0	0	N/A	N/A	N/A		0	0	0.222435	0.228732	0.528878
NAD Phosphorylation and Dephosphorylation	0	N/A	0	N/A	N/A		0	0.332759	0	0	0.233553
NAD Salvage Pathway III	0	0	N/A	0	0		0	0	0	0	0
Natural Killer Cell Signaling	0	N/A	N/A	N/A	N/A		0	0	0	0	0.711111
Netrin Signaling	0	N/A	N/A	N/A	N/A		0	0	0	0	0
Neuregulin Signaling	N/A	0.377964	0.632456	0.632456	0.377964		1.18716	1.12051	0	0	0.736373
Neuropathic Pain Signaling In Dorsal Horn Neurons	N/A	2.23607	-3.13786	-2.23607	1.13389		0	0	1.01648	0.283345	0
Neurotrophin/TRK Signaling	N/A	1	-0.333333	1.13389	1		0.943828	0	0	0	0
NF-ÎºB Activation by Viruses	0	N/A	N/A	N/A	N/A		0	0	0	0	0
NF-ÎºB Signaling	0	0.377964	-1.60591	-0.471405	0		0	0	0	0	0
NGF Signaling	N/A	2.23607	1.41421	2.52982	2.23607		0	0	0	0	0
Nitric Oxide Signaling in the Cardiovascular System	N/A	2	-1	-0.534522	1		0.631135	0	0	0	0.393772
nNOS Signaling in Neurons	N/A	N/A	-1.50756	-1.26491	1		0.25327	0.2729	1.7775	1.21146	0.262005
Non-Small Cell Lung Cancer Signaling	0	N/A	N/A	N/A	0		0	0	0	0	0
Noradrenaline and Adrenaline Degradation	0	N/A	N/A	N/A	N/A		0	0	0	0	0
Notch Signaling	N/A	N/A	N/A	1	N/A		0.317425	0	0	0	0
NRF2-mediated Oxidative Stress Response	2	2.82843	2.82843	3	2.82843		4.14231	3.75224	0	0	2.44525
Nucleotide Excision Repair Pathway	0	N/A	N/A	N/A	N/A		0	0.796863	0	0	0.242193
Oleate Biosynthesis II (Animals)	0	N/A	N/A	N/A	N/A		0	0.332759	0	0	0.233553
Oncostatin M Signaling	N/A	2.23607	2.23607	3.16228	2.23607		0.921553	2.42771	0	1.56246	1.21304
Ovarian Cancer Signaling	0	N/A	N/A	N/A	N/A		0	0	0.303864	0	0.387255
OX40 Signaling Pathway	N/A	0.447214	N/A	0.447214	0.447214		9.8998	12.7938	2.84919	3.88989	9.98262
Oxidized GTP and dGTP Detoxification	0	N/A	N/A	N/A	N/A		0	0.767114	0.304297	0.311452	0.635756
P2Y Purigenic Receptor Signaling Pathway	2	3	0.5	1.29099	2.82843		1.24156	0.991675	0	0	0.270983
p38 MAPK Signaling	1.34164	2.7136	-0.852803	-0.218218	0.242536		1.25438	1.01118	0.277259	0	1.74214
p53 Signaling	N/A	0	0	-0.333333	0		1.02531	1.81749	0	0	0.92483
p70S6K Signaling	N/A	2.23607	0	1.06904	2.23607		0.811425	0	0	0	0
PAK Signaling	N/A	N/A	-0.57735	0	1		0.33751	0	0	0	0
Palmitate Biosynthesis I (Animals)	0	0	0	N/A	0		0	0	0	0.443563	0
Pancreatic Adenocarcinoma Signaling	0	1.88982	0.707107	2.13809	1.41421		0	0.504762	0	0	0.270286
Parkinson's Signaling	0	N/A	N/A	N/A	N/A		0	0.199132	0	0	0
Paxillin Signaling	N/A	2	0.301511	1.50756	2		0.287124	0	0	0	0
PCP pathway	N/A	2.44949	-0.27735	0.83205	1		1.62812	1.09661	0.414067	0.451636	1.484
PDGF Signaling	N/A	2.44949	1.26491	3	2.44949		0.813431	0.490327	0	0	0
PEDF Signaling	0	N/A	-1.88982	-0.333333	0		0	0.364872	0	0	0.255554
Pentose Phosphate Pathway	0	0	N/A	0	0		0	0	0	0	0
Pentose Phosphate Pathway (Non-oxidative Branch)	0	0	N/A	0	0		0	0	0.449484	0	0
Phenylalanine Degradation I (Aerobic)	0	0	N/A	N/A	0		0	0	0.222435	0.228732	0
Phenylalanine Degradation IV (Mammalian, via Side Chain)	0	0	N/A	N/A	N/A		0	0	0	0	0
Phosphatidylcholine Biosynthesis I	0	0	N/A	0	0		0	0	0	0	0
Phosphatidylethanolamine Biosynthesis II	0	0	N/A	N/A	0		0	0	0.672404	0	0
Phosphatidylglycerol Biosynthesis II (Non-plastidic)	0	0	N/A	0	0		0	0	0	0	0
Phospholipase C Signaling	N/A	2.33333	0.218218	0.208514	0.774597		0.943534	0.784588	0	0	0.648238
Phospholipases	0	N/A	N/A	N/A	N/A		0	0	0	0	0.305112
Phototransduction Pathway	0	N/A	N/A	N/A	N/A		0	0	2.79147	2.49048	0
PI3K Signaling in B Lymphocytes	2.23607	3.31662	1.80739	2.68328	2.88675		1.17981	0.899306	0	0	0.472287
PI3K/AKT Signaling	N/A	3.20713	2.35702	2.83683	3.20713		0.784095	2.19246	0	0	1.08601
PKCÎ¸ Signaling in T Lymphocytes	2.44949	4	2.52357	3.27327	3.63803		1.82898	2.8961	0	0	1.88201
PPAR Signaling	-1.34164	-2.33333	0.242536	-0.727607	-1.38675		1.67259	1.02474	0	0	1.42914
PPARÎ±/RXRÎ± Activation	N/A	-1	-2.11058	-1.66667	-1.34164		0.254266	0.26285	0	0	0
Pregnenolone Biosynthesis	0	0	N/A	N/A	0		0	0	0	0	0
Primary Immunodeficiency Signaling	0	N/A	N/A	N/A	N/A		0	0.901237	0	0	0.510322
Production of Nitric Oxide and Reactive Oxygen Species in Macrophages	2.44949	3.96177	0.353553	2.79478	3.4		1.01521	3.67704	0	0.519807	2.37882
Prolactin Signaling	1	1	-0.57735	1.1547	1.41421		2.03506	1.91067	0	0	1.0786
Proline Biosynthesis II (from Arginine)	0	N/A	N/A	N/A	N/A		0	0.50486	0.449484	0.462435	0.388083
Prostanoid Biosynthesis	0	N/A	N/A	N/A	N/A		0	1.84973	0.563476	0.581791	1.47146
Protein Citrullination	0	0	N/A	N/A	N/A		0	0	2.13785	1.23699	1.22649
Protein Kinase A Signaling	2.7136	2.33487	0.774597	1.15233	1.66667		2.21555	3.26389	0.301022	0.787703	1.92182
PTEN Signaling	0	0	0	-0.57735	N/A		0	0	0	0	0
Purine Nucleotides De Novo Biosynthesis II	0	0	N/A	N/A	0		0	0	0	0	0
Purine Ribonucleosides Degradation to Ribose-1-phosphate	0	0	0	N/A	0		0	0	0	0	0
Putrescine Biosynthesis III	0	0	N/A	N/A	0		0	0	0.435467	0.443563	0
Putrescine Degradation III	0	N/A	N/A	N/A	N/A		0	0	0	0	0
PXR/RXR Activation	0	N/A	N/A	N/A	N/A		0	0	0.272414	0	0
Pyridoxal 5'-phosphate Salvage Pathway	0	N/A	N/A	N/A	N/A		0	0.27136	0	0	0
Pyrimidine Deoxyribonucleotides De Novo Biosynthesis I	0	N/A	N/A	N/A	N/A		0	0.436158	0	0	0.27054
Rac Signaling	N/A	3	1.5	2.68328	3.16228		0.265167	0.765286	0	0.39393	0.438905
RAN Signaling	0	N/A	N/A	N/A	N/A		0	1.86771	0.66799	0.39564	1.40026
RANK Signaling in Osteoclasts	N/A	2.64575	1.41421	2.12132	2.12132		0.715183	1.12051	0	0	0.736373
Rapoport-Luebering Glycolytic Shunt	0	0	0	N/A	0		0	0	0	0	0
Regulation of Actin-based Motility by Rho	2.23607	2.7136	0.688247	2.04124	2.3094		2.36491	2.21591	0.500829	1.49139	1.53486
Regulation of Cellular Mechanics by Calpain Protease	0	N/A	-0.707107	-0.816497	N/A		0	0	0.65746	0	0
Regulation of eIF4 and p70S6K Signaling	N/A	N/A	0.447214	1	N/A		15.2503	16.8752	4.5345	4.78914	12.0478
Relaxin Signaling	N/A	1.41421	-0.774597	0.83205	1.41421		0.692494	0.982578	0	0	0.365543
Remodeling of Epithelial Adherens Junctions	N/A	1	1.34164	1.88982	1.34164		2.97676	2.21493	0.313317	1.01859	1.68291
Renal Cell Carcinoma Signaling	N/A	N/A	0	1.13389	N/A		1.47883	0.621568	0	0	0.656553
Renin-Angiotensin Signaling	N/A	2.64575	0	1.06904	2.64575		0.529481	0.480103	0	0	0
Retinoate Biosynthesis I	0	0	N/A	N/A	N/A		0	0	0	0	0
Retinoic acid Mediated Apoptosis Signaling	0	0.377964	-2.5	-1.69775	-2		0	1.2218	1.16145	1.51032	4.82047
Retinol Biosynthesis	0	0	N/A	N/A	N/A		0	0	0.847821	0.405222	0
RhoA Signaling	2	3.05085	1.52753	1.87663	3		0.793085	1.52578	0	0	1.36371
RhoGDI Signaling	-1.13389	-1.21268	1.5667	0.480384	-0.942809		1.94883	2.4129	0.694334	1.90784	1.27781
Role of BRCA1 in DNA Damage Response	N/A	2	2	2	2		0.398466	0.475962	0	0	0
Role of CHK Proteins in Cell Cycle Checkpoint Control	0	N/A	N/A	N/A	N/A		0	0	0	0	0
Role of Cytokines in Mediating Communication between Immune Cells	0	N/A	N/A	N/A	N/A		0	1.03132	6.9837	5.29728	7.77733
Role of IL-17A in Psoriasis	0	N/A	N/A	N/A	N/A		0	1.39621	0.288877	1.52242	2.52187
Role of IL-17F in Allergic Inflammatory Airway Diseases	N/A	2.64575	1.63299	2.33333	2.64575		0.286464	1.96628	0	0.528463	1.72023
Role of JAK1, JAK2 and TYK2 in Interferon Signaling	0	N/A	N/A	1	N/A		0	2.59302	0.438616	1.89972	3.28006
Role of Lipids/Lipid Rafts in the Pathogenesis of Influenza	0	N/A	N/A	N/A	N/A		0	0.493158	3.4274	3.51152	7.24664
Role of NANOG in Mammalian Embryonic Stem Cell Pluripotency	0	2	1.13389	2.82843	2.23607		0	0	0	0	0.363103
Role of NFAT in Cardiac Hypertrophy	N/A	2.12132	-1.4596	-0.852803	1		0	0.299235	0	0	0
Role of NFAT in Regulation of the Immune Response	N/A	1.88982	0.534522	2.13809	1.89737		2.03604	2.96	0	0	1.92859
Role of Oct4 in Mammalian Embryonic Stem Cell Pluripotency	0	N/A	0	1	N/A		0	0.538262	0.516065	0.553282	0.762211
Role of p14/p19ARF in Tumor Suppression	0	N/A	N/A	N/A	N/A		0	0.274478	0	0	0
Role of Pattern Recognition Receptors in Recognition of Bacteria and Viruses	N/A	2.3094	0.534522	1.88562	1.80739		0	1.89015	0	1.18542	2.67961
Role of PI3K/AKT Signaling in the Pathogenesis of Influenza	N/A	-0.816497	-3.20713	-2.5	-2.84019		0	0.811639	0.474021	0.884295	4.01538
Role of PKR in Interferon Induction and Antiviral Response	0	N/A	N/A	N/A	N/A		0	1.49448	0	0	0.939569
Role of RIG1-like Receptors in Antiviral Innate Immunity	0	0	-2.88675	-2.13809	-2.49615		0	1.44776	1.22085	2.40817	6.27698
Role of Wnt/GSK-3Î² Signaling in the Pathogenesis of Influenza	0	N/A	-1.26491	-0.707107	0		0	0.838955	1.8426	1.6594	5.2964
S-adenosyl-L-methionine Biosynthesis	0	N/A	N/A	N/A	N/A		0	0.767114	0.965948	0.311452	0.635756
S-methyl-5-thio-Î±-D-ribose 1-phosphate Degradation	0	N/A	N/A	N/A	N/A		0	0.929999	0.435467	0.443563	0.79351
Salvage Pathways of Pyrimidine Ribonucleotides	0	N/A	N/A	N/A	N/A		0	0.322235	0	0	0
SAPK/JNK Signaling	N/A	1.63299	1.66667	2.52982	1.63299		0.648736	0.303242	0	0	0
Selenocysteine Biosynthesis II (Archaea and Eukaryotes)	0	N/A	N/A	N/A	N/A		0	0.50486	0	0	0.388083
Serotonin and Melatonin Biosynthesis	0	0	N/A	N/A	0		0	0	0.566132	0.580307	0
Serotonin Degradation	0	N/A	N/A	N/A	N/A		0	0	0	0	0
Serotonin Receptor Signaling	0	0	N/A	N/A	N/A		0	0	2.08265	2.59683	0
Signaling by Rho Family GTPases	2.82843	4	-0.507093	0.92582	3.63803		2.07538	1.34869	0	0.680356	0.503623
Sonic Hedgehog Signaling	0	N/A	-1	N/A	N/A		0	0	0	0	0
Sperm Motility	N/A	2.23607	0	0	0.707107		0	0	0	0	0
Spermine and Spermidine Degradation I	0	N/A	N/A	N/A	N/A		0	0.65524	0.222435	0.228732	0.528878
Sphingosine and Sphingosine-1-phosphate Metabolism	0	N/A	N/A	N/A	N/A		0	0.405073	0.293022	0.303727	0.297345
Sphingosine-1-phosphate Signaling	N/A	2.44949	2.7136	3.20713	2.44949		0.245064	0.316024	0	0	0
STAT3 Pathway	N/A	-0.816497	-0.707107	0	-0.447214		0.433848	0.552127	0	0	0
Stearate Biosynthesis I (Animals)	0	0	N/A	N/A	0		0	0	0	0	0
Sucrose Degradation V (Mammalian)	0	N/A	N/A	N/A	N/A		0	1.09436	0.672404	0.6921	0.851982
Superoxide Radicals Degradation	0	N/A	N/A	N/A	N/A		0	1.09436	0.293022	0.303727	0.851982
Superpathway of Cholesterol Biosynthesis	0	N/A	N/A	N/A	N/A		0	0	0	0	0
Superpathway of Citrulline Metabolism	0	N/A	N/A	N/A	N/A		0	0.684724	0.499378	0.52	0
Superpathway of D-myo-inositol (1,4,5)-trisphosphate Metabolism	0	0	N/A	N/A	0		0	0	0	0	0
Superpathway of Geranylgeranyldiphosphate Biosynthesis I (via Mevalonate)	0	N/A	N/A	N/A	N/A		0	0.199132	0	0	0
Superpathway of Methionine Degradation	0	N/A	N/A	N/A	N/A		0	0	0	0	0
Synaptic Long Term Depression	0	N/A	-3.40168	-2.44949	-0.707107		0	0	0.287295	0	0
Synaptic Long Term Potentiation	N/A	1.66667	-2.61116	-2.04265	0.27735		0	0.568749	1.61654	0.955521	0.757732
TCA Cycle II (Eukaryotic)	0	0	N/A	N/A	N/A		0	0	0	0	0
Tec Kinase Signaling	2.23607	3.31662	0.83205	2.9824	3.16228		1.24961	1.05732	0	0	0
Telomerase Signaling	N/A	2.23607	1.41421	2.33333	2.44949		0.622548	0.440096	0	0	0
Tetrahydrofolate Salvage from 5,10-methenyltetrahydrofolate	0	0	0	N/A	0		0	0	0	0	0
TGF-Î² Signaling	N/A	1	0.707107	0.301511	1		0.7052	0	0	0	0
The Visual Cycle	0	0	N/A	N/A	N/A		0	0	0.755847	0.453384	0
Thioredoxin Pathway	0	N/A	N/A	N/A	N/A		0	0.50486	0.449484	0.462435	0.388083
Thiosulfate Disproportionation III (Rhodanese)	0	N/A	N/A	N/A	N/A		0	0.767114	0.304297	0.311452	0.635756
Thrombin Signaling	2	2.52982	0	0.57735	2.11058		0.632303	0.462393	0	0	0
Thrombopoietin Signaling	N/A	2.23607	0.707107	1.66667	2.23607		1.14044	0.621482	0	0	0.305112
Thymine Degradation	0	0	N/A	N/A	0		0	0	0.222435	0.228732	0
Thyroid Hormone Metabolism II (via Conjugation and/or Degradation)	0	0	N/A	N/A	0		0	0	0.420847	0	0
TNFR1 Signaling	N/A	1.41421	0	0.904534	1.41421		0.699049	2.74552	0	0.662638	1.82518
TNFR2 Signaling	N/A	1.13389	0.447214	1.13389	1.13389		1.06379	3.73334	0.281985	0.74029	2.7856
Toll-like Receptor Signaling	N/A	1.34164	-0.904534	0.301511	0.333333		1.40211	1.49877	0.270285	0.413227	2.56596
TR/RXR Activation	0	N/A	N/A	N/A	N/A		0	0.386155	0	0	0
Trans, trans-farnesyl Diphosphate Biosynthesis	0	N/A	N/A	N/A	N/A		0	0.65524	0.727136	0.742603	0.528878
Trehalose Degradation II (Trehalase)	0	0	N/A	N/A	0		0	0	0.304297	0.311452	0
TREM1 Signaling	0	N/A	N/A	2	N/A		0	1.6036	0	1.52067	1.51079
Triacylglycerol Biosynthesis	0	0	N/A	N/A	0		0	0	0	0	0
Triacylglycerol Degradation	0	0	N/A	N/A	0		0	0	0.690087	0.46299	0
tRNA Charging	0	N/A	N/A	N/A	N/A		0	0	0	0	0
Tryptophan Degradation III (Eukaryotic)	0	N/A	N/A	N/A	N/A		0	0	0	0	0
Tryptophan Degradation to 2-amino-3-carboxymuconate Semialdehyde	0	N/A	N/A	N/A	N/A		0	0.450559	0	0	0.338373
Tryptophan Degradation X (Mammalian, via Tryptamine)	0	0	N/A	N/A	0		0	0	0	0	0
Tumoricidal Function of Hepatic Natural Killer Cells	0	0	0	0	0		0	2.59302	0.438616	0.46299	1.90338
TWEAK Signaling	0	-0.377964	-0.447214	-0.377964	-0.377964		0	2.50492	0	0.301014	1.74905
Type II Diabetes Mellitus Signaling	N/A	-0.377964	-2.33333	-1	0		0	0.412619	0	0	0
Tyrosine Biosynthesis IV	0	0	N/A	N/A	0		0	0	0.304297	0.311452	0
Tyrosine Degradation I	0	0	N/A	0	0		0	0	0	0	0
Ubiquinol-10 Biosynthesis (Eukaryotic)	0	0	N/A	N/A	0		0	0	0	0	0
UDP-N-acetyl-D-galactosamine Biosynthesis II	0	0	N/A	N/A	0		0	0	0	0.581791	0
UDP-N-acetyl-D-glucosamine Biosynthesis II	0	0	0	N/A	0		0	0	0	1.00469	0
Uracil Degradation II (Reductive)	0	0	N/A	N/A	0		0	0	0.222435	0.228732	0
Urea Cycle	0	0	N/A	N/A	0		0	0	0.449484	0.462435	0
UVA-Induced MAPK Signaling	N/A	2.44949	1.66667	2.64575	2.44949		0.343087	0.806117	0	0	0.348163
UVB-Induced MAPK Signaling	N/A	N/A	0.447214	N/A	N/A		1.17872	0.664484	0	0	0.335172
UVC-Induced MAPK Signaling	N/A	N/A	1	1	N/A		0.774047	0	0	0	0
Valine Degradation I	0	N/A	0	N/A	N/A		0	0	0	0	0
VDR/RXR Activation	N/A	2.44949	0	0.57735	2.12132		2.63002	3.16963	1.76507	1.87282	3.74805
VEGF Family Ligand-Receptor Interactions	N/A	N/A	-0.632456	-0.333333	0		0	0	0	0	0
VEGF Signaling	N/A	2	0.904534	1.66667	1.63299		0.68574	0.532109	0	0	0.480548
Vitamin-C Transport	0	N/A	N/A	N/A	N/A		0	1.31095	0.499378	0.8864	0.970187
Wnt/Ca+ pathway	N/A	2.44949	0.707107	1.41421	2.44949		0.205185	0.942299	0	0	0.502913
Wnt/Î²-catenin Signaling	N/A	1.89737	1.22474	0.816497	0.534522		0.772817	0.880125	0	0	0.986255
Xanthine and Xanthosine Salvage	0	0	0	N/A	0		0	0	0	0.69883	0
Î±-Adrenergic Signaling	N/A	N/A	-0.904534	0	0		0.354565	0.386155	0	0	0
Î±-tocopherol Degradation	0	0	N/A	N/A	0		0	0	0.222435	0.228732	0
Î²-alanine Degradation I	0	N/A	0	N/A	N/A		0	0.929999	0	0.443563	0.79351
Î³-glutamyl Cycle	0	N/A	N/A	N/A	N/A		0	0.215751	0	0	0
Î³-linolenate Biosynthesis II (Animals)	0	N/A	N/A	N/A	N/A		0	0	0.328689	0	0

## Sheet: Sheet1
	Activation z-score						-log(pvalue)
Canonical Pathway	NvU	GvU	CvU	AvU	SvU
autophagy	0	N/A	N/A	N/A	N/A		0	0	0	0	0
IL-9 Signaling	N/A	1	-1	1.13389	1		0.343817	1.2821	0	0.27219	0.496768
B Cell Receptor Signaling	2.23607	3.4641	2	3.1305	3.05085		0.736603	0.624291	0	0	0.328705
fMLP Signaling in Neutrophils	N/A	1.41421	0.57735	1.69775	1		0.248945	0.944296	0	0	0.543281
IL-17A Signaling in Airway Cells	0	0.447214	-0.447214	0.377964	0		0	1.0392	0	0	0.779588
